# Supplementary material for: The genomes of Australian wild limes
Source: Plant Mol Biol. 2024 Sep 24;114(5):102. doi: 10.1007/s11103-024-01502-4 (PMC11422456; doi:10.1007/s11103-024-01502-4)
Supplement: Supplementary file 2 — Supplementary file2 (XLSX 60 kb) [file 11103_2024_1502_MOESM2_ESM.xlsx]

## Sheet: Table S1
	Table S1 The details of the non-Australian species which were used for different genomic analysis
	The analysis	Species	Type of data	Additional details about the type of data	Source	Reference
	Repeat analysis	C. sinensis	Genome assembly file (Isolate - HZAU_DHSO_2021)	Sequencing technology - PacBio RSII, Illumina; Assembly method - HGAP, Quiver, Pilon, SSPACE-STANDARD; Scaffold N50 - 32 Mbp; Assembly BUSCO - 99%; Assembly size - 337 Mb	Citrus genome database (NCBI accession number - GCA_018105775.1)	Wang et al., 2021
		C. maxima	Genome assembly file (Cultivar - HZY-T)	Sequencing technology - Illumina NextSeq; PacBio Sequel; Assembly method - Cany, ALLHiC; Scaffold N50 - 36.3 Mb; Assembly BUSCO - 99.1 % Assembly size - 343.5 Mb	NCBI (Genebank assembly ID - GCA_029641205.1)	Zheng et al., 2023
		F. hindsii	Genome assembly file (Hongkong kumquat)	Sequencing technology - PacBio, Illumina, Hi-C; Assembly method - Canu, Smartdenovo; Scaffold N50 - 32 Mbp; Assembly BUSCO - 98.9%	Citrus genome database (S3y-45 genome v2.0)	-
		P. trifoliata	Genome assembly file (Accession - DPI 50-7)	Sequencing technology - Pacbio, Illumina HiSeq2500, Hi-C; Assembly method - Falcon; Scaffold N50 - 27 Mb; Assembly BUSCO - 98.4%; Assembly size - 98.8%	Phytozome (Ptrifoliata_565_v1.3.1)	Peng et al., 2020
	K-mer analysis	P. trifoliata	Illumina paired end reads (PE read length - 146.2 bp)	*Avg. PE read length after trimming - 147 bp, Number of reads - 99 million, yield - 14 Gbp	NCBI SRR22198149
		A. buxifolia	Illumina paired end reads (PE read length - 101 bp)	*Avg. PE read length after trimming - 98 bp, Number of reads - 335 million, yield - 32 Gbp	NCBI SRR6188460
		C. cavaleriei	Illumina paired end reads (PE read length - 150 bp)	*Avg. PE read length after trimming - 140 bp, Number of reads - 96 million, yield - 13 Gbp	NCBI SRR12494594
	WGD	C. sinensis	Protein fasta file (Isolate - HZAU_DHSO_2021)	longest isoform	Citrus genome database (NCBI accession number - GCA_018105775.1)	Wang et al., 2021
		V. vinifera	Protein fasta file	longest isoform	WGDI Github	Sun et al., 2022
	Gene family analysis	C. sinensis	Protein fasta file (Isolate - HZAU_DHSO_2021)	longest isoform	Citrus genome database (NCBI accession number - GCA_018105775.1)	Wang et al., 2021
		P. trifoliata	Protein fasta file (Accession - DPI 50-7)	longest isoform	Phytozome (Ptrifoliata_565_v1.3.1)	Peng et al., 2020
	*Avg. PE = Average paired end
	References
	Wang, L., Huang, Y., Liu, Z., He, J., Jiang, X., He, F., Lu, Z., Yang, S., Chen, P. and Yu, H. (2021) Somatic variations led to the selection of acidic and acidless orange cultivars. Nature Plants, 7, 954-965. Zheng, W., Zhang, W., Liu, D., Yin, M., Wang, X., Wang, S., Shen, S., Liu, S., Huang, Y. and Li, X. (2023) Evolution‐guided multiomics provide insights into the strengthening of bioactive f…

## Sheet: Table S2
	Table S2 The summary of sequence data used for genome assemblies
	C. australasica
	Platform	PacBio (HiFi)		Illumina	HiC	RNA-seq
		SMRT cell 1	SMRT cell 2
	Number of reads (Million)	2.5	2.3	83	769	320
	Yield (Gbp)	39	36.9	11	116	44
	Read quality (median)	Q33	Q33	-	-	-
	coverage	115	108	32	341	129
	NCBI accession number	SRR26236521	SRR26251946	SRR25915022	-	SRR26202756
	C. australis
	Platform	PacBio (HiFi)		Illumina	HiC	RNA-seq
		SMRT cell 1	SMRT cell 2
	Number of reads (Million)	2.21	2.05	481	656	250
	Yield (Gbp)	30.7	27.8	67.2	99.1	37.6
	Read quality (median)	Q32	Q32	-	-	-
	coverage	90.17	81.83	198	292	110
	NCBI accession number	SRR22922917	SRR22943481	SRR22793114	-	SRR22742835
	C. garrawayi
	Platform	PacBio (HiFi)		Illumina	HiC	RNA-seq
		SMRT cell 1	SMRT cell 2
	Number of reads (Million)	2.2	2.1	483	637	210
	Yield (Gbp)	32.6	31.7	68	96.2	27.9
	Read quality (median)	Q31	Q31	-	-	-
	coverage	96	93	201	283	82
	NCBI accession number	SRR26881562	SRR26906120	SRR25893096	-	SRR26832407
	C. glauca
	Platform	PacBio (HiFi)		Illumina	HiC	RNA-seq
		SMRT cell 1	SMRT cell 2
	Number of reads (Million)	2.1	2.4	542	598	342
	Yield (Gbp)	29	32	77	90.4	47.2
	Read quality (median)	Q32	Q33	-	-	-
	coverage	86	94	226	266	139
	NCBI accession number	-	-	SRR25888267	-	SRR26944205
	C. inodora
	Platform	PacBio (HiFi)		Illumina	HiC	RNA-seq
		SMRT cell 1	SMRT cell 2
	Number of reads (Million)	2	2	86	697	425
	Yield (Gbp)	27	28	11	105.2	58.7
	Read quality (median)	Q33	Q32	-	-	-
	coverage	80	82	33	309	173
	NCBI accession number	SRR26792426	SRR26828315	SRR25867464	-	SRR26684814
	C. sp
	Platform	PacBio (HiFi)		Illumina	HiC	RNA-seq
		SMRT cell 1	SMRT cell 2
	Number of reads (Million)	2.5	2.6	492	563	400
	Yield (Gbp)	34.8	36.4	70	85.1	54.4
	Read quality (median)	Q35	Q36	-	-	-
	coverage	102	107	206	250	160
	NCBI accession number	SRR27288848	SRR27336000	SRR26047677	-	SRR27099260
	* Coverage was estimating by taking the genome size as 340 Mb.

## Sheet: Table S3
	Table S3 The scaffold composition and their features at the termial regions of each genome with respect to C. australis genome.
	C. australasica collapsed assembly
	The details of the genome assembly is available at (Nakandala et al., 2023a) - The citation for this genome is given in the main text
	C. australis collapsed assembly
	The details of the genome assembly was published at (Nakandala et al., 2023c) - The citation for this genome is given in the main text
	C. garrawayi collapsed assembly
	C. australis Chr	C. australis Chr sizes (Mb)	C. garrawayi scaffolds	1st end	2nd end	Size (Mb)	Orientation
	1	31.3	SC6 (ptg12+ptg20)	Telomere	Telomere	29.1	OK
	2	32	SC3 (ptg7)	Telomere	Telomere	33.2	SC3-RC
	3	36.3	SC2 (ptg10)	Telomere	Telomere (small one and few repeats intermittantly)	37.5	SC2-RC
	4	37.8	SC4 (ptg8)	No	Telomere	30.5	OK
	5	48.1	SC1 (ptg4)	Telomere	Telomere	46.5	OK
	6	24.8	SC9 (ptg11)	No (5.8S, 28S rRNA gene)	Telomere	24.4	SC9-RC
	7	35.1	SC7 (ptg6)	No	Telomere	28.2	SC7-RC
	8	36.4	SC5 (ptg9+ptg5)	Telomere	No (Satellite DNA)	29.5	SC5-RC
	9	29.7	SC8 (ptg3)	Telomere	No	27.5	OK
	C. glauca collapsed assembly
	C. australis Chr	C. australis Chr sizes (Mb)	C. glauca scaffolds	1st end	2nd end	Size (Mb)	Orientation
	1	31.3	SC8 (ptg11)	Telomere (start from not at the very beginning [has a C. sinensis mRNA sequence], but present intermittantly 20 locations (there are genes in between)	Telomere (AAACCCT repeat 2314 times)	27	OK
	2	32	SC3 (ptg12)	Telomere (AAACCCT repeat 885 times)	Telomere at two locations (AAACCCT repeat 1792 times)	37.1	SC3-RC
	3	36.3	SC6 (ptg10)	Telomere at few locations (AAACCCT repeat 2787 times)	Telomere at few locations (AAACCCT repeat 3202 times)	32.7	SC6-RC
	4	37.8	SC2 (ptg8)	Telomere at few locations (AAACCCT repeat 3180 times)	Telomere at few locations (AAACCCT repeat 1704 times)	37.3	SC2-RC
	5	48.1	SC1 (ptg9)	Telomere at few locations (AAACCCT repeat 2141 times)	Telomere at few locations (AAACCCT repeat 1501 times)	45.4	OK
	6	24.8	SC9 (ptg2)	No (28S, 5.8S) rRNA	Telomere at few locations (AAACCCT repeat 1958 times)	24.4	SC9-RC
	7	35.1	SC4 (ptg4)	Telomere at few locations (AAACCCT repeat 777 times)	Telomere at few locations (AAACCCT repeat 747 times)	35.1	OK
	8	36.4	SC7 (ptg3)	Telomere at two locations (AAACCCT repeat 1738 times)	No (P.trifoliata CTV resistant gene locus, C. sinensis uncharacterized ncRNA, C. limon satellite DNA	32.1	OK
	9	29.7	SC5 (ptg15)	Telomere (small repeats) at few locations (AAACCCT repeat 527 times)	Telomere at few locations (AAACCCT repeat 969 times)	33.5	OK
	C. inodora collapsed assembly
	C. australis Chr	C. australis Chr sizes (Mb)	C. inodora scaffolds	1st end	2nd end	Size (Mb)	Orientation
	1	31.3	SC6 (ptg9)	Telomere	No (Satellite DNA)	30.7	SC6-RC
	2	32	SC8 (ptg1) + SC12 (ptg25)	SC8 (No, satellite DNA) + SC12 (satellite DNA)	SC8 (No, satellite DNA) + SC12 (Telomere)	SC8(28.8) + SC12 (6.2) = 35	SC8-OK+SC12-OK
	3	36.3	SC3 (ptg8)	Telomere	no (satellite DNA)	38	OK
	4	37.8	SC4 (ptg6)	SC4 (no, satellite DNA)	SC4 (no, satellite DNA)	SC4(31.8)	SC4-RC
	5	48.1	SC1 (ptg10+ptg4)	No (no significant similarity)	Telomere	46.3	SC1-RC
	6	24.8	SC9 (ptg16)	No (5.8S rRNA gene)	Telomere	26.5	SC9-RC
	7	35.1	SC5 (ptg3)	No (Satellite DNA)	Telomere	31.5	SC5-RC
	8	36.4	SC2 (ptg2)	SC2 (No, satellite DNA)	SC2 (Telomere)	38.5	OK
	9	29.7	SC7 (ptg5)	No (Satellite DNA)	No (Satellite DNA)	30	SC7-RC
	C. sp. collapsed assembly
	C. australis Chr	C. australis Chr sizes (Mb)	C. unknown scaffolds	1st end	2nd end	Size (Mb)	Orientation
	1	31.3	SC5 (ptg8)	Telomere	Telomere	31.9	OK
	2	32	SC3 (ptg7)	Telomere	Telomere	34	SC3-RC
	3	36.3	SC2 (ptg2)	Telomere	Telomere	41.3	OK
	4	37.8	SC6 (ptg12)	Telomere	No (satellite DNA)	31.4	SC6-RC
	5	48.1	SC1 (ptg1)	Telomere	Telomere	46.8	OK
	6	24.8	SC9 (ptg4)	Telomere	No (5.8S rRNA gene)	24.1	OK
	7	35.1	SC4 (ptg3)	Telomere	Telomere	33.3	OK
	8	36.4	SC7 (ptg6)	Telomere	No (staellite DNA)	28.7	SC7-RC
	9	29.7	SC8 (ptg14)	No (satellite DNA)	Telomere	28.4	SC8-RC

## Sheet: Table S4
Table S4 The assembly statistics of the nine pseudochromosomes of Australian endemic citrus species
			C. australasica							C. australis							C. garrawayi							C. glauca							C. inodora							C. sp
	Chromosome		collapsed		hap1		hap2			collapsed		hap1		hap2			collapsed		hap1		hap2			collapsed		hap1		hap2			collapsed		hap1		hap2			collapsed		hap1		hap2
			Size (Mb)	Genes	Size (Mb)	Genes	Size (Mb)	Genes		Size (Mb)	Genes	Size (Mb)	Genes	Size (Mb)	Genes		Size (Mb)	Genes	Size (Mb)	Genes	Size (Mb)	Genes		Size (Mb)	Genes	Size (Mb)	Genes	Size (Mb)	Genes		Size (Mb)	Genes	Size (Mb)	Genes	Size (Mb)	Genes		Size (Mb)	Genes	Size (Mb)	Genes	Size (Mb)	Genes
	1		31.4	3514	31	3299	30.6	3489		31.3	2881	31.1	2848	30.7	2864		29.1	2795	28.9	2704	29	2832		27	2503	26.3	2480	26.6	2485		30.7	2667	28.7	2819	28.3	2701		31.9	2591	31.5	2737	28.9	2610
	2		35	4272	32	3334	34.4	4274		32	3362	31.4	3382	31.7	3392		33.2	3451	32.5	3301	31.6	3360		37.1	4049	36.3	3621	41	4420		35	3364	33.1	4074	33.1	3896		34	3824	33.5	3910	31.4	3267
	3		36.9	3306	36.6	3222	35.1	3095		36.3	3022	36.1	2918	35.8	3018		37.5	3227	37.3	3098	36.5	3063		32.7	2852	32.6	2941	31	2815		38	3014	33.8	3037	34	3297		41.3	3139	39.4	3129	39.6	3113
	4		43.9	4144	39.8	4366	34.4	3415		37.8	4094	37.4	3864	29.4	2743		30.5	2810	30.1	2685	30.6	2761		37.3	3960	37.1	3424	33.6	2906		31.8	2142	30.6	2836	30.8	4473		31.4	2983	30.2	2833	29.7	2653
	5		49.5	6541	47.4	4586	48.9	5653		48.1	5186	46.9	5165	47.4	5077		46.5	4752	46.7	4570	46.4	4749		45.4	4339	45.3	4293	44.9	4427		46.3	4646	45	4691	45.4	4661		46.8	4500	45.8	4495	46.6	4386
	6		26.1	2501	26	2475	26	2432		24.8	2405	24.4	2405	24.6	2414		24.4	2436	24.2	2478	24.4	2372		24.4	2291	24.3	2280	24.2	2278		26.5	2418	26.1	2512	26.6	2464		24.1	2299	24.3	2327	24	2330
	7		33.5	3830	32.7	3556	36.5	5018		35.1	3619	30	3040	28.1	2723		28.2	2933	27.2	2837	28.1	2870		35.1	3851	34.3	3253	32.4	3144		31.5	2736	29.3	3086	30.3	3400		33.3	3744	26.5	2695	32.7	3567
	8		35.2	4866	29.1	2602	34.2	4219		36.4	4703	31.5	2709	34.4	2735		29.5	2633	28.7	2469	27.8	2527		32.1	3053	31.3	2436	32.7	2802		38.5	2450	29.3	2625	29.4	2693		28.7	2511	28.4	2479	28.6	2439
	9		34.8	3623	29.6	2610	30	2544		29.7	2507	29.4	2394	28.3	2433		27.5	2511	27.2	2411	27.1	2486		33.5	3320	33.2	2994	22.7	2573		30	2425	28.6	2585	30	2549		28.4	2497	27.7	2457	27.9	2403
	Total size (Mb)		326.3		304.1		310.1			311.5		298.2		290.4			286.4		282.8		281.5			304.6		300.7		289.1			308.3		284.5		287.9			299.9		287.3		289.4
	Total genes		36597		30050		34139			31779		28725		27399			27548		26553		27020			30218		27722		27850			25862		28265		30134			28088		27062		26768
	Total CDS		41219		34314		38871			37287		33234		33463			32742		31718		31913			34842		32493		32475			30502		33516		34512			32773		31590		31172
	Assembly N50 (Mb)		35.2		32.7		34.4			36.3		31.5		31.7			30.5		30		30.5			35.1		34.3		32.8			35		30.5		30.3			33.3		31.5		31.4
	Assembly BUSCO (%)		99.1		98.9		99			98.8		98.8		97.4			98.4		98.3		98.6			99		99.3		98.1			96.2		98.8		96.3			98.4		98.6		98.8

## Sheet: Table S5
	Table S5 The repeat content of the six Australian citrus taxa and four other publicly available citrus genomes
	Species	C. australasica	C. australis	C. garrawayi	C. glauca	C. inodora	C. sp	C. sinensis	C. maxima	F. hindsii	P. trifoliata
	Total repeats	57.24	54.94	53.2	55.71	60.82	52.96	55.43	53.51	52.05	44.47
	Unclassified	34.46	33.82	31.24	35.52	41.43	29.95	32.76	28.68	24.45	21.89
	LTR elements	16	15.04	15.62	15.15	14.17	16.56	15.56	18.42	21.3	17.02
	DNA transposons	2.64	2.85	2.44	2.14	2.17	2.62	2.79	2.63	2.81	2.09
	LINEs	1.49	1.53	1.41	1.29	1.23	1.5	1.34	1.55	1.41	1.35
	Simple repeats	0.97	0.97	1.05	0.92	0.94	1.02	1.02	1.2	1.03	1.1
	Rolling-circles	0.42	0.49	0.54	0.27	0.47	0.78	0.52	0.56	0.55	0.65
	Small RNA	0.67	0.01	0.4	0.23	0.15	0.12	1.09	0.12	0.17	0.11
	Satellites	0.39	0.02	0.27	0	0.08	0.18	0.08	0.1	0.07	0
	Low complexity	0.2	0.21	0.22	0.2	0.18	0.23	0.21	0.23	0.23	0.26

## Sheet: Table S6
	Table S6 The functional annotation statistics of six Australian endemic citrus species
	Functional annotation statistics		C. australasica				C. australis				C. garrawayi				C. glauca				C. inodora				C. sp
			collapsed	hap1	hap2		collapsed	hap1	hap2		collapsed	hap1	hap2		collapsed	hap1	hap2		collapsed	hap1	hap2		collapsed	hap1	hap2
	# genes		41304	35305	36771		33873	30820	29112		28946	27104	34366		38490	31263	33440		29260	30179	41852		31085	30823	30078
	Annotation BUSCO (%)		98.9	98.8	99.2		98.8	98.8	97		97.7	99.1	98.8		98.6	98.6	97.4		98.4	99	98.9		97.7	98.6	97.9
	# CDS		45935	39651	41516		39385	36228	34703		34141	32269	39261		43126	36088	38065		34280	35431	46316		35771	35357	34483
	# CDS with BLAST hits		40105	35286	39395		32820	31369	31456		31332	29460	31094		34083	32161	31480		32972	33947	44279		30114	29951	29654
	# CDS with no BLAST hits		5830	4365	2121		6565	4859	3247		2809	2809	8167		9043	3927	6585		1308	1484	2037		5657	5406	4829
	Arabidopsis model - Coding sequences		5,818 (99.79%)	4,320 (98.97%)	2,114 (99.67%)		6,550 (99.77%)	4,840 (99.61%)	3,227 (99.38%)		2,786 (99.18%)	2,786 (99.18%)	8,153 (99.83%)		9,033 (99.89%)	3,912 (99.62%)	6,580 (99.92%)		1,291 (98.7%)	1,472 (99.19%)	2,000 (98.18%)		5,649 (99.86%)	5,390 (99.7%)	4,814 (99.69%)
	Arabidopsis model - Non-coding sequences		12 (0.21)	45 (1.03%)	7 (0.33%)		15 (0.23%)	19 (0.39%)	20 (0.62%)		23 (0.82%)	23 (0.82%)	14 (0.17%)		10 (0.11%)	15 (0.38%)	5 (0.08%)		17 (1.3%)	12 (0.81%)	37 (1.82%)		8 (0.14%)	16 (0.3%)	15 (0.31%)
	Citrus model - Coding sequences		5,776 (99.07)	4,276 (97.96%)	2,076 (97.88%)		6,500 (99.01%)	4,803 (98.85%)	3,183 (98.03%)		2,739 (97.51%)	2,739 (97.51%)	8,116 (99.38%)		8,988 (99.39%)	3,882 (98.85%)	6,541 (99.33%)		1,241 (94.88%)	1,421 (95.75%)	1,947 (95.58%)		5,614 (99.24%)	5,366 (99.26%)	4,795 (99.3%)
	Citrus model - Non coding sequences		54 (0.93)	89 (2.04%)	45 (2.12%)		65 (0.99%)	56 (1.15%)	64 (1.97%)		70 (2.49%)	70 (2.49%)	51 (0.62%)		55 (0.61%)	45 (1.15%)	44 (0.67%)		67 (5.12%)	63 (4.25%)	90 (4.42%)		43 (0.76%)	40 (0.74%)	34 (0.7%)

## Sheet: Table S7
	Table S7 Collinear genes between two haplotypes of a species
	sp	Number of total genes	Number of collinear genes between two haplotypes of the same species	Percentage of collinear genes (%)
	C. australasica hap1_C. australasica hap2	64189	46677	72.7181
	C. australis hap1_C. australis_hap2	55736	43073	77.2804
	C. garrawayi hap1_C. garrawayi_hap2	53573	40152	74.9482
	C. glauca hap1_C. glauca_hap2	55572	42675	76.7923
	C. inodora hap1_C. inodora_hap2	58399	43063	73.7393
	C. sp hap1_C. sp hap2	53830	41097	76.3459

## Sheet: Table S8
	Table S8 Number of collinear genes between two species
	sp	Number of collinear genes between two species
	C. australis / C. australasica	39243
	C. australis / C. garrawayi	38244
	C. australis / C. inodora	37125
	C. australis / C. glauca	39787
	C. australasica / C. garrawayi	37732
	C. australasica / C. inodora	37138
	C. australasica / C. glauca	40320
	C. garrawayi / C. inodora	36975
	C. garrawayi / C. glauca	37341
	C. garrawayi / C.sp	39301
	C. inodora / C. glauca	35755

## Sheet: Table S9
	Table S9 Important pathways associated with a major proportion of the unique gene families
	C. australasica	C. australis	C. garrawayi	C. glauca	C. inodora
	Purine metabolism 30 (3.8%)	Purine metabolism 32 (5.82%)	Purine metabolism 22 (6.47%)	purine metabolism 117 (4.67%)	Thiamine metabolism 25 (4.24%)
	Thiamine metabolism 25 (3.16%)	Thiamine metabolism 28 (5.09%)	Thiamine metabolism 21 (6.18%)	Thiamine metabolism 96 (3.83%)	purine metabolism 24 (4.07%)
	Terpenoid backbone biosynthesis 24 (3.04%)	Biosynthesis of cofactors 12 (2.18%)	Plant-pathogen interaction 15 (4.41%)	Biosynthesis of cofactors 62 (2.47%)	Tryptophan metabolism 17 (2.88%)
	monoterpenoid biosynthesis 23 (2.91%)	Glycerolipid metabolism 10 (1.82%)	Phenylpropanaoid biosynthesis 11 (3.23%)	pyruvate metabolism 47 (1.87%)	Metabolism of xenobiotics by cytochromosome P450 13 (2.2%)
	Starch and sucrose metabolism 17 (2.15%)	Tryptophan metabolism 10 (1.82%)	Starch and sucrose metabolism 9 (2.65%)	Glycine, serine and threonine metabolism 42 (1.67%)
	Glutathion metabolism 13 (1.64%)	phenylpropanoid biosynthesis 9 (.64%)	Terpenoid backbone biosynthesis 8 (2.35%)	butanoate metabolism 41 (1.63%)
	Cell cycle 12 (1.52%)	plant-pathogen interaction 9 (1.64%)	monoterpenoid biosynthesis 8 (2.35%)	glyoxylate and dicarboxylate metabolism 41 (1.63%)
	Toll-like receptor signaling pathway 12 (1.52%)	starch and sucrose metabolism 8 (1.46%)		cystein and methonine metabolism 40 (1.59%)
				tryptophan metabolism 39 (1.55%)

## Sheet: Table S10
Table S10 Biological processes, Molecular functions, and cellular components related to unique gene families in each species
	C. australasica	C. australis	C. garrawayi	C. glauca	C. inodora
Biological processes	response to stress 110 (11.33%)	cellular component organization 79 (13.08%)	response to stress 58 (10.25%)	regulation of DNA-templated transcription 303 (11.24%)	response to stress 67 (7.85%)
	cellular response to stimuli 99 (10.2%)	multicellular organism development 56 (9.27%)	cellular component organization 53 (9.37%)	protein metabolic process 298 (11.06%)	cellular response to stimuli 58 (6.8%)
	protein modification process 93 (9.58%)	signal transduction 56 (9.27%)	protein modification process 49 (8.66%)	cellular response to stimuli 288 (10.69%)	protein modification process 57 (6.68%)
	response to chemical 91 (9.37%)	small molecule metabolic process 55 (9.11%)	response to organic substance 41 (7.24%)	organonitrogen compound biosynthetic process 285 (10.57%)	cellular component organization 56 (6.57%)
	transport 86 (8.86%)	protein phosphorylation 48 (7.95%)	transmembrane transport 41 (7.24%)	carboxylic acid metabolic process 248 (9.2%)	regulation of primary metabolic process 44 (5.16%)
	small molecule metabolic process 68 (7%)	transmembrane transport 46 (7.62%)	anatomical structure development 35 (6.18%)	phosphate containing compound metabolic process 226 (8.39%)	phosphate containing compound metabolic process 44 (5.16%)
	organelle organization 64 (6.59%)	response to oxygen containning compound 46 (7.61%)	organonitrogen compound biosynthetic process 33 (5.83%)	response to chemical 219 (8.13%)	regulation of nitrogen compound metabolic process 41 (4.81%)
	phosphorylation 63 (6.49%)	organic substance catabolic process 45 (7.45%)	cellular response to chemical stimulus 33 (5.83%)	transmembrane transport 219 (8.13%)	small molecule metabolic process 40 (4.69%)
	regulation of DNA-templated transcription 62 (6.38%)	response to other organism 44 (7.28%)	oraganic substance catabolic process 33 (5.83%)	cellular component organization or biogenesis 216 (8.01%)	multicellular organism development 40 (4.69%)
	multicellular organism development 60 (6.18%)	defense response 43 (7.12%)	small molecule metabolic process 33 (5.83%)	response to stress 202 (7.49%)	cellular component biogenesis 40 (4.69%)
	organic substance catabolic process 60 (6.18%)	response to hormone 43 (7.12%)	response to oxygen containning compound 33 (5.83%)	cell communication 191 (7.09%)	organonitrogen compound biosynthetic process 40 (4.69%)
	lipid metabolic process 58 (5.97%)	regulation of DNA-templated transcription 43 (7.12%)	regulation of DNA-templated transcription 32 (5.65%)		lipid metabolic process 39 (4.57%)
	cell communication 57 (5.87%)		response to external stimulus 31 (5.48%)		response to abiotic stimulus 38 (4.46%)
			multicellular organismal process 31 (5.48%)		response to organic substance 37 (4.34%)
			Phosphorylation 30 (5.3%)		regulation of gene expression 36 (4.22%)
					response to oxygen containning compound 36 (4.22%)
					transmembrane transport 35 (4.1%)
					RNA biosynthetic process 35 (4.1%)
					peptide metabolic process 35 (4.1%)
					catabolic process 35 (4.1%)
Molecular functions	Protein binding 124 (17.74%)	hydrolase activity 94 (16.07%)	hydrolase activity 75 (16.1%)	transferase activity 510 (18.38%)	transferase activity 82 (16.24%)
	hydrolase activity 107 (15.31%)	Protein binding 91 (15.56%)	metal ion binding 66 (14.16%)	hydrolase activity 406 (14.64%)	Protein binding 78 (15.45%)
	metal ion binding 104 (14.88%)	nuclei acid binding 87 (14.87%)	nucleic acid binding 60 (12.88%)	oxidoreductase activity 353 (12.73%)	hydrolase activity 68 (13.46%)
	catalytic activity, acting on a protein 101 (14.45%)	catalytic activity, acting on a protein 78 (13.33%)	protein binding 55 (11.8%)	DNA binding 309 (11.14%)	catalytic activity, acting on a protein 60 (11.88%)
	ATP binding 74 (10.59%)	metal ion binding 69 (11.79%)	oxidoreductase activity 51 (10.94%)	metal ion binding 248 (8.94%)	transition metal ion binding 51 (10.1%)
	oxidoreductase activity 67 (9.58%)	ATP binding 61 (10.43%)	catalytic activity, acting on a protein 51 (10.94%)	transmembrane transporter activity 247 (8.9%)	RNA binding 46 (9.11%)
	kinase activity 63 (9.01%)	kinase activity 56 (9.57%)	ATP binding 40 (8.58%)	ATP binding 245 (8.83%)	oxidoreductase activity 41 (8.12%)
	DNA binding 59 (8.44%)	phosphotransferase activity, alcohol group as acceptor 49 (8.38%)	transmembrane transporter activity 34 (7.3%)	Protein binding 231 (8.33%)	ATP binding 40 (7.92%)
			transferase activity, transferring phosphorous-contaning groups 34 (7.3%)	DNA-binding transcription factor activity 225 (8.11%)	Structural molecular activity 39 (7.72%)
Cellular component	nucleus 142 (25.91%)	nucleus 107 (24.15%)	nucleus 59 (19.73%)	plasma membrane 373 (34.31%)	nucleus 92 (20.72%)
	plasma membrane 97 (17.7%)	plasma membrane 99 (22.35%)	plasma membrane 54 (18.06%)	cytosol 300 (27.6%)	cytosol 79 (17.79%)
	Protein-contaning complex 94 (17.15%)	Protein-contaning complex 72 (16.25%)	cytosol 42 (14.05%)	Protein-contaning complex 249 (22.91%)	intracellular non-membrane-bounded organelle 76 (17.12%)
	cytosol 80 (14.6%)	intracellular non-membrane-bounded organelle 60 (13.55%)	chloroplast 39 (13.04%)	nucleus 165 (15.18%)	plasma membrane 72 (16.22%)
	chloroplast 70 (12.78%)	cytosol 56 (12.64%)	endomembrane system 37 (12.38%)		ribonucleoprotein complex 50 (11.26%)
	intracellular non-membrane-bounded organelle 65 (11.86%)	endomembrane system 49 (11.06%)	protein-contaning complex 36 (12.04%)		oraganelle membrane 39 (8.78%)
			intracellular non-membrane-bounded organelle 32 (10.7%)		chloroplast 36 (8.11%)

[truncated: 4 more sheets: Table S11, Table S12, Table S13, Table S14]
